# Supplementary material for: High Serum Phosphate Is Associated with Cardiovascular Mortality and Subclinical Coronary Atherosclerosis: Systematic Review and Meta-Analysis
Source: Nutrients. 2024 May 24;16(11):1599. doi: 10.3390/nu16111599 (PMC11174514; doi:10.3390/nu16111599)
Supplement: Supplementary file 1 [file nutrients-16-01599-s001.zip]

Archive with 1 entries (1 files):
- nutrients-2978852-supplementary.pdf
